# Supplementary material for: Primary health care in the context of the COVID-19 pandemic in 10 South-East Asian countries: a cross-case synthesis with lessons for future health systems strengthening
Source: BMJ Glob Health. 2025 Jun 30;10(Suppl 2):e018076. doi: 10.1136/bmjgh-2024-018076 (PMC12211839; doi:10.1136/bmjgh-2024-018076)
Supplement: online supplemental file 1 [file bmjgh-10-Suppl_2-s001.xlsx]

## Sheet: Extraction all headings
	Context categories:	Time period of case study	Geographic features	Country income level	Demographic and socioeconomic determinants	History and structure of health system/ PHC	Other health system features	COVID-19 statistics	Strategic PHC levers:	Political commitment and leadership	Governance and policy frameworks (including COVID-19 committees, guidelines, and planning)	Funding and allocation of resources	Cross-cutting PHC operational levers:	Models of care	Primary care workforce	Physical infrastructure (including equipment)	Medicines and other health products	Engagement with private sector providers	Purchasing and payment systems	Digital technologies for health	PHC-oriented research	Primary care and essential public health functions:	Essential public health functions	PHC preparedness for COVID-19	Scaling up and managing services related to COVID-19	Targeted response strategies for vulnerable populations	Movement restriction policies	COVID-19 vaccinations	Maintaining essential primary care services and public health functions	Managing referral systems	Addressing broader determinants of health and working multi-sectorally:	Specific multi-sectoral programs/initiatives/ approaches	Gaps in multi-sectoral programs/initiatives	Collaborations involving donors/ development partners	Community engagement/empowerment:	Participatory governance	COVID-19 risk communication efforts and how communities responded	Community engagement approaches/ mechanisms	Community engagement gaps	Existing networks and their role	Analytical and other categories:	Key findings as described by authors	Key enabling factors that facilited the PHC response (author-reported)	Key barriers to a PHC response (as reported by authors)	Lessons learned / action-oriented recommendations (as reported by authors)
Bangladesh
Bhutan
DPRK
Indonesia
Maldives
Myanmar
Nepal
Sri Lanka
Thailand
Timor-Leste
